# Supplementary material for: Comparative 2D-DIGE Proteomic Analysis of Bovine Mammary Epithelial Cells during Lactation Reveals Protein Signatures for Lactation Persistency and Milk Yield
Source: PLoS One. 2014 Aug 11;9(8):e102515. doi: 10.1371/journal.pone.0102515 (PMC4128602; doi:10.1371/journal.pone.0102515)
Supplement: Table S2 — List of differentially expressed proteins at different stages of lactation identified by mass spectrometry. (XLSX) [file pone.0102515.s003.xlsx]

## Sheet: Early vs peak vs late
Table S2: List of differentially expressed proteins at different stages of lactation identified by mass spectrometry
S. No	Spot ID	uniprot id	Name	Early vs Peak (P/E)		Peak vs Late (L/P)		Early vs Late (L/E)		pI	MW	error (ppm)	Method	Matched peptides	Seq. coverage	peptide seq	Mowse Score
				Av. Ratio	T-test	Av. Ratio	T-test	Av. Ratio	T-test
1	423	E1B8N6	lamin-B1	1.38	0.0021	1.35	0.0069	1.86	0.00033	5.13	64.02	239	LC-MS/MS	10	0.17	R.AGGPATPLSPTR.L K.ALYETELADAR.R	279
2	614	Q0P5J4	Keratin, type I cytoskeletal 25	-1.01	0.15	1.62	8e-05	1.61	5.7e-06	4.97	49.282	217	LC-MS/MS	3	0.06	K.VTMQNLNDR.L R.LASYLENVR.A	119
3	622	P28782	Protein S100-A8	-1.31	0.028	1.8	0.0022	1.37	0.034	5.15	10.453	17	MALDI-TOF/TOF	3	0.28	K.VGLEAHEEIHKE.- K.GNYHAVYRDDLK.Q	135
4	633	P22226	cathelicidin-1 precursor	-1.22	0.0031	1.72	0.00016	1.41	0.0012	8.26	17617	98	MALDI-TOF/TOF	1	0.1	R.AVDQLNEQSSEPNIYR.L	72
5	642	A5D7E8	protein disulfide-isomerase A3 precursor	-1.66	0.0025	2.97	6.2e-05	1.8	0.00078	6.38	56.894	21	MALDI-TOF/TOF	10	0.2	K.LHFAVASR.K K.YGVSGYPTLK.I	414
6	643	D3K382	Protein disulfide isomerase-associated 3	-1.37	0.022	3.45	0.00028	2.51	0.00078	6.23	56.98	60	MALDI-TOF/TOF	11	0.21	R.DGEESGAYDGPR.T K.FVMQEEFSR.D	522
7	652	D3K382	Protein disulfide isomerase-associated 3	-1.05	0.15	3.52	0.0002	3.37	0.00028	6.23	56.98	50	MALDI-TOF/TOF	3	0.06	K.KLAPEYEAAATR.L R.FLEDYFDGNLKR.Y	59
8	660	A5D7J6	CALR protein	1.65	0.00072	1.03	0.41	1.7	0.00016	4.33	48.068	201	LC-MS/MS	16	0.29	K.FVLSSGK.F R.FYALSAR.F	362
9	717	A5D7J6	CALR protein	1.76	6.4e-05	1.08	0.28	1.9	0.00067	4.33	48.068	484	LC-MS/MS	15	0.18	K.FVLSSGK.F K.FVLSSGK.F	257
10	743	D0VWZ0	Tubulin alpha chain	-1.46	0.00019	-1.64	0.00022	-2.4	2.3e-05	4.94	50.1	60	MALDI-TOF/TOF	8	0.2	R.LSVDYGKK.S K.EDAANNYAR.G	479
11	764	Q3T0K7	MFGE8 protein	-1.35	0.007	1.68	0.0054	1.24	0.008	6.81	47.831	12	MALDI-TOF/TOF	3	0.06	R.QFQFIQVAGR.S R.DFGHIQYVAAYR.V	138
12	773	P20000	Aldehyde dehydrogenase, mitochondrial	-1.53	3.8e-05	1.61	0.00011	1.06	0.061	7.55	56.617	10	MALDI-TOF/TOF	9	0.18	R.AAFQLGSPWR.R R.VVGNPFDSR.T	808
13	807	F1MLX9	Guanine Deaminase	-1.8	0.00099	1.71	0.00081	-1.05	0.12	5.29	46.5	66	MALDI-TOF/TOF	7	0.15	R.FVSEMLQR.N K.YTFPTEHK.F	224
14	833	A6QNL5	PDIA6 protein	1.26	0.0019	1.27	0.005	1.6	7e-05	5.11	41.5	60	MALDI-TOF/TOF	7	0.2	K.GESPVDYDGGR.T K.NKPEDYQGGR.T	452
15	844	P61157	ARP3 actin-related protein 3 homolog	-2.8	0.00058	2.77	0.001	-1.01	0.31	5.61	44.08	95	MALDI-TOF/TOF	4	0.12	R.HGIVEDWDLMER.F K.EFSIDVGYER.F	110
16	845	P61158	ARP3 actin-related protein 3 homolog	-1.93	3.4e-05	2.62	1.8e-06	1.36	0.0003	5.61	44.08	345	LC-MS/MS	35	0.34	R.FMEQVIFK.Y R.FMEQVIFK.Y	638
17	847	P61159	ARP3 actin-related protein 3 homolog	-1.55	0.0017	2.29	0.00062	1.48	0.0039	5.61	44.08	65	MALDI-TOF/TOF	3	0.09	R.LKLSEELSGGR.L K.EFSIDVGYER.F	120
18	883	Q9XSJ4	Alpha-enolase	-2.14	4e-05	1.01	0.58	-2.13	0.00016	6.37	47.296	31	MALDI-TOF/TOF	9	0.28	R.IGAEVYHNLK.N R.GNPTVEVDLFTAK.G	383
19	911	Q9XSJ4	Alpha-enolase	-1.51	0.00025	-1.04	0.3	-1.57	6e-05	6.37	47.296	7	MALDI-TOF/TOF	12	0.34	R.GNPTVEVDLFTAK.G R.IGAEVYHNLK.N	808
20	932	Q3SX14	Gelsolin	3.17	0.00023	-1.12	0.016	2.82	0.00031	5.54	80.681	243	LC-MS/MS	9	0.1	R.YIETDPANR.D K.AGALNSNDAFVLK.T	239
21	948	P48616	vimentin-like	-1.76	0.001	-1.66	0.0039	-2.92	0.001	5.06	54.021	52	MALDI-TOF/TOF	18	0.35	R.KLLEGEESR.I K.QESNEYRR.Q	1294
22	988	E1BHQ5	PREDICTED: serpin peptidase inhibitor, clade B like	1.83	0.00069	-2.06	0.0006	-1.13	0.09	6.12	44.26	44	MALDI-TOF/TOF	8	0.17	R.EVDLYLPR.F K.FGSLEDVQAK.I	558
23	1002	E1BHQ5	PREDICTED: serpin peptidase inhibitor, clade B like	-2.19	0.00072	-1.3	0.045	-2.84	0.00023	6.12	44.26	79	MALDI-TOF/TOF	3	0.08	K.FKEEHTAEEK.F R.EVDLYLPR.F	167
24	1005	E1BFQ2	PREDICTED: serpin peptidase inhibitor, clade B like	2.55	0.0004	-2.6	1.1e-05	-1.02	0.33	6.54	38.514	282	LC-MS/MS	33	0.43	K.ILEIPYK.G R.EVDLYLPR.F	648
25	1009	A6QPZ4	SERPINB4 protein	-3.13	8.7e-05	1.7	0.0016	-1.84	0.00036	6.19	38.623	40	MALDI-TOF/TOF	7	0.22	R.EVDLYLPR.F R.LYGEKEFR.F	434
26	1029	D2H7L0	uncharacterized protein (Actin-related protein 2)	-2.09	0.00027	1.45	0.012	-1.44	0.0025	6.8	43.701	13	MALDI-TOF/TOF	4	0.1	K.HLWDYTFGPEK.L R.GYAFNHSADFETVR.M	128
27	1044	E1BFQ2	PREDICTED: serpin peptidase inhibitor, clade B like	-2.04	0.001	1.32	0.056	-1.54	0.002	6.54	38514	49	MALDI-TOF/TOF	5	0.15	R.EVDLYLPR.F R.LYGEKEFR.F	167
28	1049	E1BHQ5	PREDICTED: serpin peptidase inhibitor, clade B like	16.09	2.7e-05	-14.63	7.6e-06	1.1	0.18	6.12	44.26	41	MALDI-TOF/TOF	8	0.17	R.EVDLYLPR.F K.FGSLEDVQAK.I	367
29	1051	E1BHQ6	PREDICTED: serpin peptidase inhibitor, clade B like	9.55	3.8e-05	-6.04	1.9e-05	1.58	0.0074	5.99	43.637	76	MALDI-TOF/TOF	7	0.14	R.EVDLYLPR.F K.FKEEHTAEEK.F	406
30	1058	E1BHQ5	PREDICTED: serpin peptidase inhibitor, clade B like	3.26	0.00023	-3.67	0.0001	-1.13	0.14	6.12	44.26	323	LC-MS/MS	16	0.24	K.IKDLLPK.D K.LLTELKK.S	482
31	1071		PREDICTED: heat shock 70kDa protein 8	1.34	0.0094	-1.83	0.0002	-1.37	0.008	5.2	70.096	55	MALDI-TOF/TOF	6	0.08	R.LSKEDIER.M K.ITITNDKGR.L	209
32	1076	E1BC32	Uncharacterized protein	1.22	0.029	-1.64	0.016	-1.34	0.023	4.9	39.63	4	MALDI-TOF/TOF	8	0.26	K.YFSLAATR.S K.FGYQFTQQGPR.T	285
33	1133	P46193	annexin A1	-3.71	4e-05	1.46	0.011	-2.54	0.0001	6.37	38.955	32	MALDI-TOF/TOF	6	0.22	R.ALYEAGERR.K K.TPAQFDAEELR.A	508
34	1135	Q1JPB0	Serpin B1	1.52	0.0016	-1.8	0.0012	-1.19	0.0082	5.7	42.209	64	MALDI-TOF/TOF	7	0.16	K.FPFGYIK.D R.KTINAWVK.E	447
35	1166	Q1JPB0	Serpin B1	-2.21	2.8e-05	1.58	0.0026	-1.4	0.0048	5.7	42.209	81	MALDI-TOF/TOF	6	0.13	K.FPFGYIK.D K.KFPFGYIK.D	283
36	1173	Q1JPB0	Serpin B1	-2.32	3.8e-05	1.13	0.021	-2.06	6.9e-05	5.7	42.209	55	MALDI-TOF/TOF	3	0.08	K.KIEQQLTLEK.L R.FKLEESYDLQEPLAR.L	168
37	1174	P02663	Alpha-S2-casein	-1.19	0.063	-3.85	0.0001	-4.58	0.0001	8.54	26.002	65	MALDI-TOF/TOF	3	0.11	K.TVYQHQK.A K.FALPQYLK.T	139
38	1179	Q1JPB0	Serpin B1	-3.98	2.8e-05	3.49	3.9e-05	-1.14	0.022	5.7	42.209	37	MALDI-TOF/TOF	2	0.09	R.FKLEESYDLQEPLAR.L K.ALHFEGVEIHSGFQSLNADINK.C	139
39	1183	P02663	Alpha-S2-casein	-1.38	0.01	-5.62	0.00012	-7.79	2.8e-05	8.54	26.002	14	MALDI-TOF/TOF	7	0.28	K.TVYQHQK.A K.FALPQYLK.T	279
40	1190	P02663	Alpha-S2-casein	-1.88	0.0013	-6.18	7.7e-05	-11.64	2.6e-05	8.54	26.002	3	MALDI-TOF/TOF	5	0.21	K.TVYQHQK.A K.FALPQYLK.T	153
41	1197	P02663	Alpha-S2-casein	-2.45	8.7e-05	-3.66	0.00021	-8.97	2.1e-05	8.54	26.002	93	MALDI-TOF/TOF	3	0.11	K.TVYQHQK.A R.NAVPITPTLNR.E	141
42	1202	A4FUA8	F-actin-capping protein subunit alpha-1 (CapZ alpha-1)	-1.3	0.0046	1.6	0.0012	1.23	0.026	6.17	31.745	14	MALDI-TOF/TOF	7	0.39	R.LLLNNDNLLR.E K.EASDPQPEEADGGLK.S	600
43	1203	P02663	Alpha-S2-casein	-2.56	0.00027	-1.51	0.015	-3.85	0.0011	8.54	26.002	70	MALDI-TOF/TOF	5	0.21	K.TVYQHQK.A K.LTEEEKNR.L	128
44	1214	O46546	Beta-actin (Fragment)	1.48	0.00075	1.94	0.00015	2.86	5.7e-06	4.84	25.247	56	MALDI-TOF/TOF	6	0.22	R.GYSFTTTAER.E K.QEYDESGPSIVHR.K	320
45	1245	Q3SWX7	Annexin A3	-2.2	5.1e-05	1.71	0.00077	-1.29	0.003	6.49	36.118	390	LC-MS/MS	16	0.41	K.LTFDEYR.N R.NTPAFLAER.L	478
46	1276	E1BHQ5	PREDICTED: serpin peptidase inhibitor, clade B like	-1.4	0.029	-2.99	0.01	-4.21	0.0022	6.12	44.26	28	MALDI-TOF/TOF	5	0.14	R.EVDLYLPR.F K.FYLASVESADFK.N	145
47	1281	A1L5B6	Annexin 5	2.47	8.7e-05	-1.84	0.00028	1.34	0.0032	4.94	36.052	28	MALDI-TOF/TOF	17	0.55	K.FITIFGTR.S K.VLTEIIASR.T	1126
48	1313	A0SNU5	Beta-actin (Fragment)	3.57	0.00011	-1.89	0.0011	1.89	0.00067	5.5	29.393	72	MALDI-TOF/TOF	4	0.17	R.GYSFTTTAER.E K.QEYDESGPSIVHR.K	72
49	1314	E1BHQ5	PREDICTED: serpin peptidase inhibitor, clade B like	1.6	0.0013	-2.44	0.00024	-1.53	0.005	6.12	44.26	308	LC-MS/MS	9	0.18	K.STDAYELSVANR.L R.FLQEYMDNVQK.F	413
50	1322	E1BHQ6	PREDICTED: serpin peptidase inhibitor, clade B like	5.19	2.7e-05	-3.38	2.1e-05	1.53	0.00067	5.99	43.637	83	MALDI-TOF/TOF	2	0.05	R.EVDLYLPR.F R.FKVEESYDLVPTLR.A	144
51	1330	Q6QAQ1	cytoskeletal beta actin	3.19	4.1e-05	-1.88	0.00027	1.7	0.00049	5.37	41694	54	MALDI-TOF/TOF	9	0.31	R.GYSFTTTAER.E K.QEYDESGPSIVHR.K	621
52	1331	E1BHQ7	PREDICTED: serpin peptidase inhibitor, clade B like	4.61	0.00032	-1.82	0.013	2.54	0.0023	5.99	43.637	57	MALDI-TOF/TOF	2	0.05	R.EVDLYLPR.F R.FKVEESYDLVPTLR.A	138
53	1339	D2HIP4	PREDICTED: GDP-L-fucose synthase-like	1.02	0.15	-1.95	0.00037	-1.92	0.00084	6.22	35.801	405	LC-MS/MS	2	0.07	R.ILVTGGSGLVGR.A K.DADLTDAAQTR.A	54
54	1357	P46193	Annexin A1	-2.22	0.00014	-2.32	0.00042	-5.16	2.3e-05	6.37	38.955	7	MALDI-TOF/TOF	8	0.26	R.ALYEAGER.R K.TPAQFDAEELR.A	354
55	1366	P02662	alpha-S1-caseinor	1.82	0.0011	-5.67	1.8e-06	-3.12	0.00014	4.98	24.513	39	MALDI-TOF/TOF	5	0.26	K.EGIHAQQK.E R.YLGYLEQLLR.L	333
56	1376	P02662	alpha-S1-caseinor	1.54	0.00067	-4.57	8.6e-05	-2.96	0.0003	4.98	24.513	71	MALDI-TOF/TOF	3	0.16	R.YLGYLEQLLR.L K.HIQKEDVPSER.Y	193
57	1380	E2RB38	Uncharacterized protein	1.01	0.16	-1.35	0.0055	-1.34	0.0013	4.75	29.015	16	MALDI-TOF/TOF	7	0.23	R.EQAEAEVASLNRR.I R.IQLVEEELDRAQER.L	507
58	1401	P46193	Annexin A1	2	0.00023	-2.77	0.00035	-1.38	0.0064	6.37	38.955	76	MALDI-TOF/TOF	6	0.18	K.GKPLDEVLKK.A K.TPAQFDAEELR.A	212
59	1410	A1E9C8	Beta-casein (Fragment)	1.24	0.02	-4.63	7.7e-05	-3.73	2.2e-05	5.89	18.452	41	MALDI-TOF/TOF	3	0.09	K.AVPYPQR.D K.HKEMPFPK.Y	90
60	1420	D2HLN2	hypothetical protein	8.18	0.00047	-21.42	4.8e-05	-2.62	0.02	4.84	39.854	27	MALDI-TOF/TOF	2	0.06	K.FASFIDKVR.F R.FLEQQNQVLQTK.W	78
61	1424	Q9TU03	Rho GDP-dissociation inhibitor 2	-1.22	0.026	-2.1	0.00074	-2.56	2.1e-05	5.09	22779	18	MALDI-TOF/TOF	5	0.27	K.YVQHTYR.T K.TLLGDGPVVADPTAPNVTVTR.L	246
62	1434	D2H5L1	Phosphoglycerate mutase	-1.58	0.0001	1.4	4e-05	-1.13	0.011	6.67	28.834	107	LC-MS/MS	3	0.18	R.ALPFWNEEIVPQIK.E R.VLIAAHGNSLR.G	63
63	1462	D2HM80	Putative uncharacterized protein	-1.27	0.0016	-1.07	0.3	-1.36	0.0049	4.8	28.285	7	MALDI-TOF/TOF	11	0.31	K.EHMQPTHPIR.L K.DSTLIMQLLR.D	613
64	1463	D2GY30	Putative uncharacterized protein	-1.36	0.0032	-1.02	0.5	-1.38	0.0021	5	26.068	13	MALDI-TOF/TOF	14	0.51	K.LAEQAER.Y K.EMQPTHPIR.L	1040
65	1518	D3K382	Protein disulfide isomerase-associated 3	1.15	0.03	-2.15	0.0023	-1.86	0.0032	6.23	56.98	100	MALDI-TOF/TOF	7	0.13	R.EATNPPVIQEEKPK.K K.MDATANDVPSPYEVR.G	157
66	1526	P02663	Alpha-S2-casein	-2.52	6.4e-05	-1.08	0.21	-2.72	5.4e-05	8.54	26.002	60	MALDI-TOF/TOF	3	0.12	K.TVYQHQK.A R.NAVPITPTLNR.E	68
67	1551	B1NLF5	Haptoglobin (Fragment)	-1.57	0.00047	-1.59	0.01	-2.5	0.00019	7.25	42.698	30	MALDI-TOF/TOF	2	0.05	K.HPVDQVQR.I K.APEIANSHVEYSVR.Y	153
68	1556	D2H541	proteasome subunit beta type-3	-1.48	6.9e-05	-1.75	1.9e-05	-2.59	2e-06	5.39	21.219	37	MALDI-TOF/TOF	1	0.09	R.LYIGLAGLATDVQTVAQR.L	97
69	1570	B1NLF5	Haptoglobin (Fragment)	-1.21	0.023	-1.79	0.0073	-2.16	0.00031	7.25	42.698	29	MALDI-TOF/TOF	3	0.09	K.LHAGDGVYTFNNK.Q K.APEIANSHVEYSVR.Y	218
70	1745	Q9BGI1	Peroxiredoxin-5, mitochondrial	-1.33	0.0021	-1.42	0.00059	-1.89	8e-05	8.29	23.238	54	MALDI-TOF/TOF	2	0.11	R.FSMVIEDGIVK.S K.THLPGFVEQADALK.A	148
71	1812	P22227	ZFP42 zinc finger protein	-1.57	0.00023	-1.45	0.0069	-2.27	0.00015	8.26	17617	83	MALDI-TOF/TOF	5	0.3	K.QPWAPPQAAR.L R.ITKQPWAPPQAAR.L	453
72	1841	P22226	Cathelicidin-1 Precursor	-1.09	0.016	-1.73	0.00018	-1.9	2.3e-05	8.26	17617	90	MALDI-TOF/TOF	1	0.1	R.AVDQLNEQSSEPNIYR.L	69
73	1854	P22226	Cathelicidin-1 Precursor	-1.56	0.0012	-1.88	0.0013	-2.93	2.7e-05	8.26	17617	35	MALDI-TOF/TOF	5	0.3	K.QPWAPPQAAR.L R.ITKQPWAPPQAAR.L	345
74	1874	P22226	Cathelicidin-1 Precursor	-1.63	0.00037	-1.26	0.017	-2.05	0.00016	9.09	17487	12	MALDI-TOF/TOF	3	0.26	R.KPVSFTVK.E R.AVDQLNELSSEANLYR.L	272
75	1891	P22226	Cathelicidin-1 Precursor	-2.33	0.0023	-1.81	0.036	-4.22	0.0024	9.09	17.487	17	MALDI-TOF/TOF	3	0.26	R.KPVSFTVK.E R.AVDQLNELSSEANLYR.L	88
76	1901	P22226	Cathelicidin-1 Precursor	1.34	0.006	-2.3	3.9e-05	-1.71	0.0013	9.09	17.487	21	MALDI-TOF/TOF	3	0.26	R.KPVSFTVK.E R.AVDQLNELSSEANLYR.L	272
77	1932	P22226	Cathelicidin-1 Precursor	1.77	0.00065	-1.47	0.003	1.2	0.013	8.26	17.617	57	MALDI-TOF/TOF	2	0.22	R.AVDQLNEQSSEPNIYR.L R.LLELDQPPQDDEDPDSPKR.V	228
78	1952	P54228	Cathelicidin-6	-1.33	0.051	-2.85	0.011	-3.79	0.00043	5.16	11735	77	MALDI-TOF/TOF	2	0.15	R.SSEANLYR.L R.AVDQFNER.S	106
79	2148	P46193	Annexin A1	-3.42	0.0001	1.29	0.018	-2.64	0.00012	6.37	38955	88	MALDI-TOF/TOF	12	0.4	R.ALYEAGER.R R.ALYEAGERR.K	946
80	2151	P02662	alpha-S1-casein	1.22	0.032	-5.56	0.0035	-4.55	0.001	4.98	24.51	29	MALDI-TOF/TOF	5	0.26	K.EKVNELSK.D R.YLGYLEQLLR.L	305
81	2157	Q17QQ2	Thiopurine S-methyltransferase	1.62	0.0016	2.31	5.1e-05	3.73	2.8e-05	6.11	28317	169	LC-MS/MS	10	0.42	R.GALVAVNPSDR.K K.YLDTFLKGEK.A	250
82	2158	E1BIM4	Beta-casein Precursor	1.2	0.0018	-4.44	0.002	-3.69	0.0016	5.14	18.264	47	MALDI-TOF/TOF	2	0.09	K.AVPYPQR.D K.YPVEPFTER.Q	111
83	2160	Q0PNH9	Beta-lactoglobulin	1.26	0.027	1.15	0.02	1.45	0.0073	5.04	19.891	128	LC-MS/MS	5	0.24	K.VLVLDTDYKK.Y R.TPEVDDEALEK.F	179
