# Supplementary material for: Comparative 2D-DIGE Proteomic Analysis of Bovine Mammary Epithelial Cells during Lactation Reveals Protein Signatures for Lactation Persistency and Milk Yield
Source: PLoS One. 2014 Aug 11;9(8):e102515. doi: 10.1371/journal.pone.0102515 (PMC4128602; doi:10.1371/journal.pone.0102515)
Supplement: Table S3 — List of differentially expressed proteins of high and low milk yielding samples identified by mass spectrometry. (XLSX) [file pone.0102515.s004.xlsx]

## Sheet: Hy vs Ly
Table S3: List of differentially expressed proteins of high and low milk yielding samples identified by mass spectrometry
				Hy vs Ly		Ly vs KF		Hy vs KF
S. No	spot id	uniprot id	name	Av. Ratio (SH/SL)	T-test	Av. Ratio (SL/KF)	T-test	Av. Ratio (SH/KF)	T-test	pI	MW	error ppm	matched peptides	seq. cov	peptide seq	MOWSE score	method
1	589	Q5XQN5	Keratin 5	-2.2	0.019	2.94	0.1	1.34	0.14	6.95	54133	38	2	0.03	K.IEISELNR.T K.LALDLEIATYR.T	54	MS/MS
2	594	Q2HJ49	Moesin	-2.58	0.0077	3.65	0.066	1.41	0.13	5.9	67933	53	8	0.12	R.ALLENEKK.K K.ALTSELANAR.D	140	LC/MS-MS
3	726	A5D7E8	PDIA3 protein	1.65	0.0091	-1.4	0.4	1.18	0.31	6.38	56980	455	12	0.22	R.TADGIVSHLK.K K.YGVSGYPTLK.I	496	LC/MS-MS
4	739	A6QNZ7	Keratin 10	2.09	0.0091	-2.28	0.25	-1.09	0.44	5.01	54816	61	9	0.14	R.VLDELTLTK.T R.DAEAWFNEK.S	427	LC/MS-MS
5	770	A5D7J6	CALR protein	1.31	0.013	1.55	0.3	2.02	0.13	4.33	48239	36	4	0.1	K.DKQDEEQR.L K.EQFLDGDGWTER.W	61	MS/MS
6	800	P20000	Aldehyde dehydrogenase, mitochondrial	1.82	0.031	-1.76	0.36	1.03	0.41	7.55	57073	51	2	0.05	K.TLPIDGDYFSYTR.H R.TFVQEDIYAEFVER.S	41	MS/MS
7	818	Q95114	Milk fat globule-EGF factor 8	2.68	0.029	-3.94	0.066	-1.47	0.22	6.81	47815	62	4	0.12	R.QFQFIQVAGR.S K.NIFETPFQAR.F	212	LC/MS-MS
8	865	Q95114	Milk fat globule-EGF factor 8	3.53	0.032	-4.84	0.066	-1.37	0.3	6.81	47815	44	9	0.23	R.WAPELAR.L R.LVPIICHR.G	269	MS/MS
9	891	Q9XSJ4	Alpha-enolase	-1.98	0.079	4.7	0.14	2.38	0.21	6.37	47639	44	7	0.21	R.IGAEVYHNLK.N R.GNPTVEVDLFTAK.G	203	MS/MS
10	898	Q5XQN5	Keratin 5	-1.96	0.14	4.56	0.12	2.32	0.21	6.95	54133	41	2	0.03	K.IEISELNR.T K.LALDLEIATYR.T	48	MS/MS
11	903	Q3MHL4	Adenosylhomocysteinase	-1.53	0.21	3.11	0.12	2.03	0.22	5.88	47607	703	7	0.19	R.ESLIDGIKR.A K.VADISLAAWGR.K	268	LC/MS-MS
12	948	E1BHQ5	serpin peptidase inhibitor, clade B like	-8.57	0.0091	8.72	0.096	1.02	0.44	6.12	44431	48	6	0.17	R.EVDLYLPR.F K.FGSLEDVQAK.I	263	MS/MS
13	949	E1BHQ5	serpin peptidase inhibitor, clade B like	-7.02	0.0077	7.51	0.079	1.07	0.41	6.12	44431	51	3	0.08	R.EVDLYLPR.F R.CDHPFLFLIK.H	86	MS/MS
14	952	P60712	beta actin	-3.82	0.0091	3.79	0.1	-1.01	0.45	5.98	40948	43	4	0.15	R.AGFAGDDAPR.A K.SYELPDGQVITIGNER.F	58	MS/MS
15	967	Q58DT9	Alpha 2 actin	-1.65	0.022	1.75	0.25	1.06	0.4	5.23	45192	497	8	0.21	K.AGFAGDDAPR.A K.EITALAPSTMK.I	268	LC/MS-MS
16	1017	E1BHQ5	serpin peptidase inhibitor, clade B like	-6.88	0.028	3.99	0.27	-1.72	0.37	6.12	44260	639	3	0.07	K.FGSLEDVQAK.I K.STDAYELSVANR.L	107	LC/MS-MS
17	1037	P46193	Annexin A1	-2.17	0.023	3.31	0.066	1.53	0.13	6.37	39240	42	9	0.31	R.GVDEATIIEILTK.R R.GVDEATIIEILTKR.N	354	MS/MS
18	1050	P46193	Annexin A1	-2.29	0.031	3.63	0.079	1.58	0.19	6.37	39240	48	9	0.35	K.TPAQFDAEELR.A R.GVDEATIIEILTKR.N	229	MS/MS
19	1052	P46193	Annexin A1	-1.74	0.023	2.16	0.066	1.24	0.24	6.37	38927	191	10	0.31	R.ALYEAGER.R R.SEIDMNDIK.A	480	LC/MS-MS
20	1056	P46193	Annexin A1	-1.75	0.072	2.16	0.22	1.23	0.24	6.37	38927	404	8	0.27	K.AAYLQEK.G R.VYREELK.R	265	LC/MS-MS
21	1092	P46193	Annexin A1	2.17	0.036	-1.8	0.11	1.2	0.35	6.37	38927	452	6	0.17	K.GKPLDEVLK.K K.DIASDTSGDYEK.A	314	LC/MS-MS
22	1382	A6H7D3	KRT18 protein	-1.55	0.048	1.92	0.17	1.24	0.29	5.33	49218	25	2	0.03	R.LAADDFR.V R.AQYDELAQK.N	59	LC/MS-MS
23	1459	E1BLI9	Protein S100-A9	-3.11	0.032	1.81	0.3	-1.72	0.24	6.29	16311	48	2	0.15	R.LGHYDTLIQK.E K.QLSFEEFIMLVAR.L	80	MS/MS
24	1460	P28783	Protein S100-A9	-2.55	0.047	1.54	0.43	-1.65	0.24	6.29	17103	409	8	0.37	K.ELPNFLKK.Q R.LGHYDTLIQK.E	282	LC/MS-MS
25	1722	Q17QL7	KRT15 protein	-2.5	0.035	1.65	0.39	-1.52	0.31	4.83	48969	14	2	0.04	R.VLDELTLTK.T R.ALEEANADLEVK.I	74	LC/MS-MS
26	1801	B6VAP8	RAGE-binding protein	-3.05	0.035	1.8	0.27	-1.69	0.24	5.92	10709	74	3	0.3	K.IFQDLDADK.D R.VGHFDTLNKR.E	78	LC/MS-MS
27	1809	P28782	Protein S100-A8	-3.51	0.01	1.74	0.37	-2.02	0.23	5.15	10567	40	5	0.35	K.GNYHAVYR.D K.DADTWFK.E	171	MS/MS
28	1812	P28782	Protein S100-A8	-3.4	0.024	1.81	0.25	-1.88	0.23	5.15	10567	41	4	0.28	K.GNYHAVYR.D K.KGNYHAVYR.D	202	MS/MS
29	1813	P28782	Protein S100-A8	-9.17	0.0091	4.01	0.16	-2.29	0.22	5.15	10453	598	5	0.37	K.GNYHAVYR.D K.KDADTWFK.E	186	LC/MS-MS
30	1853	P28782	Protein S100-A8	-19.76	0.0091	8.26	0.08	-2.39	0.24	5.15	10453	427	3	0.28	K.KGNYHAVYR.D K.GNYHAVYRDDLK.Q	99	LC/MS-MS
31	2014	Q2TBL6	Transaldolase	-1.45	0.13	1.97	0.21	1.36	0.2	7.03	37658	518	4	0.1	K.SYEPQEDPGVK.S K.AAQASDLEKIQLDEK.A	89	LC/MS-MS
32	2015	B6VAP8	RAGE-binding protein	-2.95	0.032	1.66	0.37	-1.78	0.29	5.92	10709	36	3	0.2	R.VGHFDTLNK.R R.VGHFDTLNKR.E	186	MS/MS
33	2018	P48616	Vimentin	-2.52	0.028	6.84	0.14	2.72	0.19	5.06	53695	286	25	0.41	R.FANYIDKVR.F K.NLQEAEEWYK.S	904	LC/MS-MS
34	2021	P79105	Protein S100-A12	-4.02	0.019	2.3	0.25	-1.75	0.27	5.92	10678	44	6	0.73	R.VGHFDTLNK.R R.VGHFDTLNKR.E	254	MS/MS
35	2022	P02662	Alpha-S1-casein	1.94	0.023	-5.01	0.31	-2.58	0.3	4.98	24570	51	7	0.37	R.YLGYLEQLLR.L K.HIQKEDVPSER.Y	275	MS/MS
