# Supplementary material for: Comparative 2D-DIGE Proteomic Analysis of Bovine Mammary Epithelial Cells during Lactation Reveals Protein Signatures for Lactation Persistency and Milk Yield
Source: PLoS One. 2014 Aug 11;9(8):e102515. doi: 10.1371/journal.pone.0102515 (PMC4128602; doi:10.1371/journal.pone.0102515)
Supplement: Table S4 — List of gene names reported in protein pathways or networks identified during different stages of lactation. (XLSX) [file pone.0102515.s005.xlsx]

## Sheet: Sheet1
Table S4: List of gene names reported in protein pathways or networks identified during different stages of lactation
Symbol	Entrez Gene Name	UniProt/Swiss-Prot Accession	Fold Change	p-value	Networks	Location	Type(s)
Actin	--	--			1	Cytoplasm	group
ACTR3	ARP3 actin-related protein 3 homolog (yeast)	P61158	1.360	3.00E-04	1	Plasma Membrane	other
Akt	--	--			1	Cytoplasm	group
ANXA1	annexin A1	P46193	-5.160	2.30E-05	1	Plasma Membrane	other
ANXA3	annexin A3	Q3SWX7	-1.290	3.00E-03	2	Cytoplasm	enzyme
ANXA5	annexin A5	A1L5B6	1.340	3.20E-03	1,2	Plasma Membrane	other
ARHGDIB	Rho GDP dissociation inhibitor (GDI) beta	Q9TU03	-2.560	2.10E-05	1	Cytoplasm	other
BCAS3	breast carcinoma amplified sequence 3	--			2	Nucleus	other
CALR	calreticulin	A5D7J6	1.900	6.70E-04	1	Cytoplasm	transcription regulator
CAMP	cathelicidin antimicrobial peptide	P54228	-3.790	4.30E-04	1	Cytoplasm	other
CAPZA1	capping protein (actin filament) muscle Z-line, alpha 1	A4FUA8	1.230	2.60E-02	1	Cytoplasm	other
caspase	--	--			1	Cytoplasm	group
CD3	--	--			1	Plasma Membrane	complex
CTSL	cathepsin L	--			2	Cytoplasm	peptidase
EFEMP1	EGF containing fibulin-like extracellular matrix protein 1	--			2	Extracellular Space	enzyme
EMG1	EMG1 N1-specific pseudouridine methyltransferase	--			2	Nucleus	other
ENO1	enolase 1, (alpha)	Q9XSJ4	-2.130	1.60E-04	1	Cytoplasm	enzyme
ERK1/2	--	--			1	Cytoplasm	group
ESR1	estrogen receptor 1	--			2	Nucleus	ligand-dependent nuclear receptor
F Actin	--	--			1	Cytoplasm	complex
GSN	gelsolin	Q3SX14	2.820	3.10E-04	1,2	Extracellular Space	other
HSPA8	heat shock 70kDa protein 8	P11142	-1.370	8.00E-03	1	Cytoplasm	enzyme
IDH2	isocitrate dehydrogenase 2 (NADP+), mitochondrial	--			2	Cytoplasm	enzyme
Immunoglobulin	--	--			1	Other	complex
Insulin	--	--			1	Extracellular Space	group
KRT20	keratin 20	--			2	Cytoplasm	other
KRT25	keratin 25	Q0P5J4	1.610	5.70E-06	2	Other	other
lipoxin A4	--	--			2	Other	chemical - endogenous mammalian
LMNB1	lamin B1	E1B8N6	1.860	3.30E-04	1	Nucleus	other
MAPK14	mitogen-activated protein kinase 14	--			2	Cytoplasm	kinase
Mapk	--	--			1	Cytoplasm	group
MFGE8	milk fat globule-EGF factor 8 protein	Q3T0K7	1.240	8.00E-03	1	Extracellular Space	other
Nfat (family)	--	--			1	Cytoplasm	group
NFkB (complex)	--	--			1	Nucleus	complex
P38 MAPK	--	--			1	Cytoplasm	group
p85 (pik3r)	--	--			1	Cytoplasm	group
PDGF (family)	--	--			1	Other	group
PDIA3	protein disulfide isomerase family A, member 3	A5D7E8	1.800	7.80E-04	1	Cytoplasm	peptidase
PDIA6	protein disulfide isomerase family A, member 6	A6QNL5	1.600	7.00E-05	1	Cytoplasm	enzyme
PDLIM1	PDZ and LIM domain 1	--			2	Cytoplasm	transcription regulator
PI3K (complex)	--	--			1	Cytoplasm	complex
Pkc(s)	--	--			1	Cytoplasm	group
PLC	--	--			1	Cytoplasm	group
PODXL	podocalyxin-like	--			2	Plasma Membrane	kinase
PRDX5	peroxiredoxin 5	Q9BGI1	-1.890	8.00E-05	1	Cytoplasm	enzyme
RHOH	ras homolog family member H	--			2	Plasma Membrane	enzyme
RLIM	ring finger protein, LIM domain interacting	--			2	Nucleus	enzyme
S100A8	S100 calcium binding protein A8	P28782	1.370	3.40E-02	1	Cytoplasm	other
SCGB1A1	secretoglobin, family 1A, member 1 (uteroglobin)	--			2	Extracellular Space	cytokine
SERPINB1	serpin peptidase inhibitor, clade B (ovalbumin), member 1	Q1JPB0	-2.060	6.90E-05	2	Cytoplasm	other
SERPINB3	serpin peptidase inhibitor, clade B (ovalbumin), member 3	--			2	Cytoplasm	other
SERPINB4	serpin peptidase inhibitor, clade B (ovalbumin), member 4	A6QPZ4	-1.840	3.60E-04	2	Cytoplasm	other
SPRED2	sprouty-related, EVH1 domain containing 2	--			2	Extracellular Space	cytokine
steroid	--	--			2	Other	chemical - endogenous mammalian
STK39	serine threonine kinase 39	--			2	Nucleus	kinase
SUN1	Sad1 and UNC84 domain containing 1	--			2	Nucleus	other
TMOD1	tropomodulin 1	--			2	Cytoplasm	enzyme
TNFAIP2	tumor necrosis factor, alpha-induced protein 2	--			2	Extracellular Space	other
Tpm3	tropomyosin 3	E2RB38	-1.340	1.30E-03	2	Cytoplasm	other
TPM4	tropomyosin 4	--			2	Cytoplasm	other
TPMT	thiopurine S-methyltransferase	Q17QQ2	3.730	2.80E-05	1	Cytoplasm	enzyme
TRIM16	tripartite motif containing 16	--			2	Cytoplasm	transcription regulator
UBC	ubiquitin C	--			2	Cytoplasm	enzyme
VIM	vimentin	P48616	-2.920	1.00E-03	1	Cytoplasm	other
WAPAL	wings apart-like homolog (Drosophila)	--			2	Nucleus	other
WDR18	WD repeat domain 18	--			2	Nucleus	other
ZFP42	ZFP42 zinc finger protein	P22227	-2.270	1.50E-04	2	Nucleus	transcription regulator
ZNF281	zinc finger protein 281	--			2	Nucleus	transcription regulator
