# Supplementary material for: Comparative 2D-DIGE Proteomic Analysis of Bovine Mammary Epithelial Cells during Lactation Reveals Protein Signatures for Lactation Persistency and Milk Yield
Source: PLoS One. 2014 Aug 11;9(8):e102515. doi: 10.1371/journal.pone.0102515 (PMC4128602; doi:10.1371/journal.pone.0102515)
Supplement: Table S5 — List of gene names represented in protein pathways or networks identified in high and low milk yield samples. (XLSX) [file pone.0102515.s006.xlsx]

## Sheet: Sheet1
Table S5: List of gene names represented in the protein pathways or networks identified in high and low milk yield samples
Symbol	Entrez Gene Name	GenPept/UniProt/Swiss-Prot Accession	Fold Change	p-value	Networks	Location	Type(s)
26s Proteasome	--	--			1	Cytoplasm	complex
acetaldehyde	--	--			2	Other	chemical - endogenous mammalian
ACTA2	actin, alpha 2, smooth muscle, aorta	Q58DT9	-1.650	2.20E-02	1	Cytoplasm	other
ACTB	actin, beta	P60712	-3.820	9.10E-03	1	Cytoplasm	other
Actin	--	--			1	Cytoplasm	group
AGER	advanced glycosylation end product-specific receptor	--			2	Plasma Membrane	transmembrane receptor
Akt	--	--			1	Cytoplasm	group
ALDH2	aldehyde dehydrogenase 2 family (mitochondrial)	P20000	1.820	3.10E-02	1	Cytoplasm	enzyme
Alpha catenin	--	--			1	Cytoplasm	group
ANXA1	annexin A1	P46193	-2.290	3.10E-02	1	Plasma Membrane	other
BMPER	BMP binding endothelial regulator	--			2	Extracellular Space	other
BSG	basigin (Ok blood group)	--			2	Plasma Membrane	transporter
CALR	calreticulin	A5D7J6	1.310	1.30E-02	1	Cytoplasm	transcription regulator
caspase	--	--			1	Cytoplasm	group
CD27	CD27 molecule	--			2	Plasma Membrane	transmembrane receptor
CTLA4	cytotoxic T-lymphocyte-associated protein 4	--			2	Plasma Membrane	transmembrane receptor
Cytokeratin	--	--			1	Other	group
ERK1/2	--	--			1	Cytoplasm	group
estrogen receptor	--	--			1	Other	group
F Actin	--	--			1	Cytoplasm	complex
FSH	--	--			1	Plasma Membrane	complex
Ifn	--	--			2	Extracellular Space	group
IgG	--	--			1	Extracellular Space	complex
IL22	interleukin 22	--			2	Extracellular Space	cytokine
IL17R	--	--			2	Plasma Membrane	complex
IL23A	interleukin 23, alpha subunit p19	--			2	Extracellular Space	cytokine
Immunoglobulin	--	--			1	Other	complex
Insulin	--	--			1	Extracellular Space	group
Jnk	--	--			2	Cytoplasm	group
KRT15	keratin 15	Q17QL7	-2.500	3.50E-02	1	Cytoplasm	other
KRT18	keratin 18	A6H7D3	-1.550	4.80E-02	1	Cytoplasm	other
Laminin	--	--			1	Extracellular Space	complex
LDL	--	--			2	Plasma Membrane	complex
Lh	--	--			1	Plasma Membrane	complex
mannose	--	--			2	Other	chemical - endogenous mammalian
Mapk	--	--			1	Cytoplasm	group
MFGE8	milk fat globule-EGF factor 8 protein	Q95114	3.530	3.20E-02	1	Extracellular Space	other
miR-146a-5p (and other miRNAs w/seed GAGAACU)	--	--			2	Cytoplasm	mature microRNA
Mmp	--	--			2	Nucleus	group
MSN	moesin	Q2HJ49	-2.580	7.70E-03	1	Plasma Membrane	other
MTORC2	--	--			2	Cytoplasm	complex
MYD88	myeloid differentiation primary response 88	--			2	Plasma Membrane	other
NADPH oxidase	--	--			2	Plasma Membrane	complex
NFkB (complex)	--	--			2	Nucleus	complex
NOTCH4	notch 4	--			2	Plasma Membrane	transcription regulator
P2RX7	purinergic receptor P2X, ligand-gated ion channel, 7	--			2	Plasma Membrane	ion channel
P38 MAPK	--	--			1	Cytoplasm	group
PDGF (family)	--	--			1	Other	group
PDIA3	protein disulfide isomerase family A, member 3	A5D7E8	1.650	9.10E-03	1	Cytoplasm	peptidase
Pkc(s)	--	--			1	Cytoplasm	group
Pro-inflammatory Cytokine	--	--			2	Other	group
Rock	--	--			1	Cytoplasm	group
S100A8	S100 calcium binding protein A8	P28782	-9.170	9.10E-03	1	Cytoplasm	other
S100A9	S100 calcium binding protein A9	E1BLI9	-3.110	3.20E-02	1	Cytoplasm	other
S100A12	S100 calcium binding protein A12	P79105	-4.020	1.90E-02	1,2	Cytoplasm	other
S100B	S100 calcium binding protein B	--			2	Cytoplasm	other
S1PR2	sphingosine-1-phosphate receptor 2	--			2	Plasma Membrane	G-protein coupled receptor
SCARB1	scavenger receptor class B, member 1	--			2	Plasma Membrane	transporter
SHH	sonic hedgehog	--			2	Extracellular Space	peptidase
sphingomyelinase	--	--			2	Extracellular Space	group
TICAM2	toll-like receptor adaptor molecule 2	--			2	Plasma Membrane	other
TLR3	toll-like receptor 3	--			2	Plasma Membrane	transmembrane receptor
TLR9	toll-like receptor 9	--			2	Plasma Membrane	transmembrane receptor
TNFRSF10B	tumor necrosis factor receptor superfamily, member 10b	--			2	Plasma Membrane	transmembrane receptor
TNFSF12	tumor necrosis factor (ligand) superfamily, member 12	--			2	Extracellular Space	cytokine
TRAF3IP2	TRAF3 interacting protein 2	--			2	Cytoplasm	other
trypsin	--	--			1	Extracellular Space	group
Vegf	--	--			2	Extracellular Space	group
VIM	vimentin	P48616	-2.520	2.80E-02	1	Cytoplasm	other
